# Supplementary material for: Of microbes and mange: consistent changes in the skin microbiome of three canid species infected with Sarcoptes scabiei mites
Source: Parasit Vectors. 2019 Oct 16;12:488. doi: 10.1186/s13071-019-3724-0 (PMC6796464; doi:10.1186/s13071-019-3724-0)
Supplement: Supplementary file 3 — Additional file 3: Table S2. Results from alpha (Kruskal–Wallis test) and beta (PERMANOVA) diversity significance tests performed on the composite dataset. [file 13071_2019_3724_MOESM3_ESM.xlsx]

## Sheet: Table S2
Additional file 3: Table S2. Results from alpha (Kruskal-Wallis test) and beta (PERMANOVA) diversity significance tests. Given that mange infection status exerted the strongest influence on alpha and beta diversity, we analyzed the full composite dataset in downstream analyses, with mange infection as the variable of interest.
a	Variable	Kruskal-Wallis H	P-value		b	Variable	Pseudo-F	P-value
Chao1	State	4.879	0.3		Bray-Curtis	State	1.341	0.015†
	Species	2.468	0.291			Species	1.025	0.358
	Age	2.771	0.428			Age	1.075	0.271
	Sex	6.871	0.032			Sex	2.12	0.001
	Year Sampled	6.526	0.089			Year Sampled	1.22	0.085
	Mange	10.711	0.001			Mange	3.885	0.001
Evenness	State	6.343	0.175		Weighted UniFrac	State	1.324	0.135
	Species	1.448	0.485			Species	1.244	0.22
	Age	3.436	0.329			Age	0.88	0.627
	Sex	6.546	0.038			Sex	2.395	0.008
	Year Sampled	4.659	0.199			Year Sampled	1.846	0.011†
	Mange	8.643	0.003			Mange	4.398	0.001
					Unweighted UniFrac	State	1.267	0.021†
						Species	1.103	0.215
						Age	0.982	0.525
						Sex	1.554	0.007
						Year Sampled	1.23	0.047†
						Mange	2.211	0.006
					† Q-values from pairwise tests were not significant
