# Supplementary material for: Of microbes and mange: consistent changes in the skin microbiome of three canid species infected with Sarcoptes scabiei mites
Source: Parasit Vectors. 2019 Oct 16;12:488. doi: 10.1186/s13071-019-3724-0 (PMC6796464; doi:10.1186/s13071-019-3724-0)
Supplement: Supplementary file 4 — Additional file 4: Table S3. Results from alpha (Kruskal–Wallis test) and beta (PERMANOVA) diversity significance tests performed on uninfected canids with known sex. [file 13071_2019_3724_MOESM4_ESM.xlsx]

## Sheet: Table S3
Additional file 4: Table S3. Results from alpha (Kruskal-Wallis test) and beta (PERMANOVA) diversity significance tests performed on uninfected canids with known sex (n = 9). We observed no significant differences between the sexes across all alpha (Chao1, Pielou’s evenness) and beta (Bray-Curtis, weighted UniFrac and unweighted UniFrac) diversity metrics tested.
Diversity Metric	Test Statistic	P-value
Chao1	1.371	0.242
Pielou's Evenness	0	1
Bray-Curtis	0.99	0.471
Weighted UniFrac	0.91	0.495
Unweighted UniFrac	1.074	0.236
