# Supplementary material for: Of microbes and mange: consistent changes in the skin microbiome of three canid species infected with Sarcoptes scabiei mites
Source: Parasit Vectors. 2019 Oct 16;12:488. doi: 10.1186/s13071-019-3724-0 (PMC6796464; doi:10.1186/s13071-019-3724-0)
Supplement: Supplementary file 7 — Additional file 7: Table S4. Relative abundance (mean and standard error) of taxonomic classes in canids grouped by species and infection status. Taxonomic classes include: Bacilli, Actinobacteria, Gammaproteobacteria, Clostridia, Flavobacteriia, Alphaproteobacteria, Fusobacteriia, Bacteroidia, Betaproteobacteria, and other taxa. [file 13071_2019_3724_MOESM7_ESM.xlsx]

## Sheet: Table S4
Additional file 7: Table S4. Relative abundance (mean and standard error) of taxonomic classes in canids grouped by species and infection status. Taxonomic classes include: Bacilli, Actinobacteria, Gammaproteobacteria, Clostridia, Flavobacteriia, Alphaproteobacteria, Fusobacteriia, Bacteroidia, Betaproteobacteria, and other taxa. Across all three species, mange-infected individuals exhibited incr…
	Coyote (Infected)		Coyote (Uninfected)		Gray Fox (Infected)		Gray Fox (Uninfected)		Red Fox (Infected)		Red Fox (Uninfected)
Class	Mean	Std. Err.	Mean	Std. Err.	Mean	Std. Err.	Mean	Std. Err.	Mean	Std. Err.	Mean	Std. Err.
Bacilli	0.31786	0.07758	0.05465	0.01056	0.26874	0	0.00747	0	0.42697	0.06256	0.13786	0.05055
Actino.	0.21705	0.06115	0.12889	0.02286	0.40401	0	0.31758	0	0.29036	0.10226	0.08057	0.01558
Gamma.	0.1256	0.02893	0.16658	0.0684	0.06656	0	0.11002	0	0.10612	0.04586	0.24443	0.07512
Clostridia	0.07179	0.01543	0.04585	0.01535	0.12417	0	0.0024	0	0.02432	0.00863	0.16423	0.08914
Flavo.	0.03379	0.0196	0.02523	0.0077	0.00532	0	0.37814	0	0.041	0.02842	0.04271	0.02302
Alpha.	0.0409	0.01693	0.10011	0.04013	0.00673	0	0.05291	0	0.00865	0.00152	0.03888	0.0146
Fuso.	0.0392	0.01671	0.03742	0.03098	0.05303	0	0.04291	0	0.00663	0.00321	0.03684	0.02356
Bacter.	0.04356	0.01531	0.03136	0.0108	0.02621	0	0.00145	0	0.01411	0.00478	0.02532	0.01304
Beta.	0.01306	0.00717	0.02659	0.00746	0.0038	0	0.00403	0	0.01181	0.0045	0.03265	0.01065
Other	0.09721	0.03047	0.38331	0.05935	0.04143	0	0.0831	0	0.07004	0.02455	0.1965	0.07164
