# Supplementary material for: Of microbes and mange: consistent changes in the skin microbiome of three canid species infected with Sarcoptes scabiei mites
Source: Parasit Vectors. 2019 Oct 16;12:488. doi: 10.1186/s13071-019-3724-0 (PMC6796464; doi:10.1186/s13071-019-3724-0)
Supplement: Supplementary file 9 — Additional file 9: Table S5. NCBI BLASTn results for the two features exhibiting increased relative abundance in mange-infected individuals: a 3f0449c545626dd14b585e9c7b2d16f4 (class Bacilli) and b e3e89166daa575e51d7a14bc65f11153 (class Actinobacteria). [file 13071_2019_3724_MOESM9_ESM.xlsx]

## Sheet: Sheet1
Additional file 9: Table S5. NCBI BLASTn results for the two features exhibiting increased relative abundance in mange-infected individuals: a 3f0449c545626dd14b585e9c7b2d16f4 (class: Bacilli) and b e3e89166daa575e51d7a14bc65f11153 (class: Actinobacteria).
	Species	Max Score	E value	% Identity	Accession No.
a	Staphylococcus pseudintermedius	410	1e-110	1	LC437049.1
	Staphylococcus pseudintermedius	410	1e-110	1	LC437042.1
	Staphylococcus pseudintermedius	410	1e-110	1	LC437038.1
	Staphylococcus pseudintermedius	410	1e-110	1	LC437037.1
	Staphylococcus pseudintermedius	410	1e-110	1	LC437027.1
	Staphylococcus spp.	410	1e-110	1	MK954146.1
	Staphylococcus spp.	410	1e-110	1	MK954144.1
	Staphylococcus pseudintermedius	410	1e-110	1	MK681220.1
	Staphylococcus pseudintermedius	410	1e-110	1	MK681219.1
	Staphylococcus pseudintermedius	410	1e-110	1	CP035740.1
	Staphylococcus pseudintermedius	410	1e-110	1	CP035741.1
	Staphylococcus pseudintermedius	410	1e-110	1	CP035742.1
	Staphylococcus pseudintermedius	410	1e-110	1	CP035743.1
	Staphylococcus pseudintermedius	410	1e-110	1	CP032682.1
	Uncultured Staphylococcus spp.	410	1e-110	1	MH728109.1
b	Corynebacterium resistens	412	3e-111	1	MF086686.1
	Uncultured bacterium	412	3e-111	1	KX998044.1
	Uncultured bacterium	412	3e-111	1	KF084913.1
	Uncultured bacterium	412	3e-111	1	KF084799.1
	Uncultured bacterium	412	3e-111	1	KF084787.1
	Uncultured bacterium	412	3e-111	1	KF073670.1
	Uncultured bacterium	412	3e-111	1	KF063189.1
	Corynebacterium resistens	412	3e-111	1	NR_074826.1
	Uncultured Corynebacterium spp.	412	3e-111	1	AB587824.1
	Uncultured Corynebacterium spp.	412	3e-111	1	AB587823.1
	Uncultured bacterium	412	3e-111	1	JX052081.1
	Uncultured bacterium	412	3e-111	1	JX051886.1
	Corynebacterium auriscanis	412	3e-111	1	EU911931.2
	Corynebacterium resistens	412	3e-111	1	CP002857.1
	Uncultured bacterium	412	3e-111	1	JF238803.1
